# Supplementary material for: Exploiting Urazole’s Acidity for Fabrication of Hydrogels and Ion-Exchange Materials
Source: Gels. 2021 Dec 13;7(4):261. doi: 10.3390/gels7040261 (PMC8701905; doi:10.3390/gels7040261)
Supplement: Supplementary file 1 [file gels-07-00261-s001.zip]

Archive with 3 entries (2 files):
- gels-1453668-Video 1/Urazole hydrogel.mp4
- gels-1453668-for conversion-SI.pdf
- gels-1453668-Video 1/
